# Supplementary material for: Phospholipase D4 as a signature of toll-like receptor 7 or 9 signaling is expressed on blastic T-bet + B cells in systemic lupus erythematosus
Source: Arthritis Res Ther. 2023 Oct 16;25:200. doi: 10.1186/s13075-023-03186-5 (PMC10577954; doi:10.1186/s13075-023-03186-5)
Supplement: Supplementary file 5 — Additional file 5: Supplementary table 1. The 10 largest heavy chain sequences from cultured PLD4+ blasts. [file 13075_2023_3186_MOESM5_ESM.xlsx]

## Sheet: Sheet1
Supplementary Table 1. The 10 largest heavy chain sequences from cultured PLD4+ blasts.
V	J	CDR3	Frequency	Ratio (%)
VH1-18-01	4-02	CAREQLGLIDYW	3294	32.9
VH4-34-01	5-02	CARAGATLNRFDPW	1671	16.7
VH1-18-01	5-02	CPRGIVVNWFDPW	939	9.4
VH1-8-01 or VH1-8-02	4-02	CTRGRGQWLDRLLGTENARRKATGADFDYWGQGTLKATGADFDYW	802	8
VH7-4-1-02	4-02	CAKSAVSGHRRHLDHW	694	6.9
VH5-51-01	6-02	CARLGSGEEDYYYGMDVW	631	6.3
VH3-30-04 or VH3-30-3-03	2-01	CARGGWLVHWYFDLW	562	5.6
VH3-74-01	4-02	CARDWNGATGAYW	412	4.1
VH2-70-01	4-02	CARIGERDNKIGEGIDYW	374	3.7
VH3-64-01	4-02	CARALRYSGSQGYFDYW	175	1.7
