# Supplementary material for: Phospholipase D4 as a signature of toll-like receptor 7 or 9 signaling is expressed on blastic T-bet + B cells in systemic lupus erythematosus
Source: Arthritis Res Ther. 2023 Oct 16;25:200. doi: 10.1186/s13075-023-03186-5 (PMC10577954; doi:10.1186/s13075-023-03186-5)
Supplement: Supplementary file 6 — Additional file 6: Supplementary table 2. The 10 largest kappa chain sequences rom cultured PLD4+ blasts. [file 13075_2023_3186_MOESM6_ESM.xlsx]

## Sheet: Sheet1
Supplementary Table 2. The 10 largest kappa chain sequences from cultured PLD4+ blasts.
V	J	CDR3	Frequency	Ratio (%)
KV1-16-02	1-01	CQQYSSYPRTF	2160	21.5
KV2-30-02	2-01	CMQGTHWPPDPHTF	2124	21.2
KV1-5-03	4-01	CQQYNSYPLTF	1023	10.2
KV1-5-03	2-01	CQQYKSYSYTF	831	8.3
KV3-15-01	2-01, 2-02, 2-03, or 2-04	CQQYNDWPVNF	734	7.3
KV1-6-01	2-01	CLQDYNYPPDTF	724	7.2
KV1-5-03	4-01	CQQYNSSPLTF	642	6.4
KV3-20-01	2-01	CQQYGSSPHTF	435	4.3
KV1-27-01	4-01	CQKYNSAPLTF	317	3.2
KV1-NL1-01	2-01	CQQFYSTPYTF	251	2.5
