# Supplementary material for: Phospholipase D4 as a signature of toll-like receptor 7 or 9 signaling is expressed on blastic T-bet + B cells in systemic lupus erythematosus
Source: Arthritis Res Ther. 2023 Oct 16;25:200. doi: 10.1186/s13075-023-03186-5 (PMC10577954; doi:10.1186/s13075-023-03186-5)
Supplement: Supplementary file 7 — Additional file 7: Supplementary table 3. The 10 largest heavy chain sequences from cultured CD19+ B cells. [file 13075_2023_3186_MOESM7_ESM.xlsx]

## Sheet: Sheet1
Supplementary table 3. The 10 largest heavy chain sequences from cultured CD19+ B cells.
V	J	CDR3	Frequency	Ratio (%)
VH5-51-01	4-02	CARLGHGGDHPDYW	1637	16.3
VH3-74-01 or 3-74-03	4-02	CSTDLRGRDDYW	751	7.5
VH2-26-01	6-02	CARIIGYPDSSGYDPYFHYYGLDFW	709	7.1
VH3-30-04 or 3-30-14 or 3-30-3-03	3-02	CARDHSPLVITGHDGFDIW	530	5.3
VH1-2-02	3-02	CARDRIVGAKGAYDIW	529	5.3
VH3-74-01	4-02	CAVGAVGSYFDYW	405	4.0
VH4-59-01	4-02	CARLPLMVISPPYFDYW	376	3.8
VH4-59-08	6-02	CATLRGSSFYGMDVW	278	2.8
VH3-9-01	4-02	CAKARGYSGYYSYYFDYW	268	2.7
VH1-18-01	6-02	CARDGPAGYSSSWFYYYYGMDVW	261	2.6
