# Supplementary material for: Phospholipase D4 as a signature of toll-like receptor 7 or 9 signaling is expressed on blastic T-bet + B cells in systemic lupus erythematosus
Source: Arthritis Res Ther. 2023 Oct 16;25:200. doi: 10.1186/s13075-023-03186-5 (PMC10577954; doi:10.1186/s13075-023-03186-5)
Supplement: Supplementary file 8 — Additional file 8: Supplementary table 4. The 10 largest kappa chain sequences from cultured CD19+ B cells. [file 13075_2023_3186_MOESM8_ESM.xlsx]

## Sheet: Sheet1
Supplementary table 4. The 10 largest kappa chain sequences from cultured CD19+ B cells.
V	J	CDR3	Frequency	Ratio (%)
KV4-1-01	4-01	CQQYYSAPLTF	941	9.4
KV1D-39-01	4-01	CQHTYGTPLTF	557	5.6
KV1-33-01 or 1D-33-01	5-01	CHQYDSVPLTF	424	4.2
KV3-11-01	4-01	CRQRSNWPELTF	392	3.9
KV1-39-01 or 1D-39-01	1-01	CQQSFGTPRTF	344	3.4
KV1-9-01	4-01	CQQINSYPLTF	305	3.0
KV3-15-01	2-01	CQQYNNWPSYTF	289	2.9
KV1-5-03	4-01	CQQYFSYYLTF	287	2.9
KV1-39-01 or 1D-39-01	1-01	CQQSYTTPPTF	284	2.8
KV1-39-01 or 1D-39-01	5-01	CQQTYNTPITF	264	2.6
